# Supplementary material for: Correction: Identification of Potential Pathway Mediation Targets in Toll-like Receptor Signaling
Source: PLoS Comput Biol. 2009 Nov 13;5(11):10.1371/annotation/5cc0d918-83b8-44e4-9778-b96a249d4099. doi: 10.1371/annotation/5cc0d918-83b8-44e4-9778-b96a249d4099 (PMC2791683; doi:10.1371/annotation/5cc0d918-83b8-44e4-9778-b96a249d4099)
Supplement: Supplementary file 1 [file pcbi.5cc0d918-83b8-44e4-9778-b96a249d4099.s001.zip]

Archive with 1 entries (1 files):
- TLR.mat
